# Supplementary material for: Relationship between pattern electroretinogram and optic disc morphology in glaucoma
Source: PLoS One. 2019 Nov 7;14(11):e0220992. doi: 10.1371/journal.pone.0220992 (PMC6837750; doi:10.1371/journal.pone.0220992)
Supplement: S1 File — The annonymized data sheet from study subjects. (XLSX) [file pone.0220992.s001.xlsx]

## Sheet: Sheet1
glaucoma suspect1 NTG2	M:1, F:2	OD 1 OS 2	Latencies	P50	N95	Amplitude	P50	N95	OCT	RNFL average thickness	SITA 24-2	MD	FDT 24-2	MD	HRT	linear CDR	CSM	rim area	rim volume	HVC	mean RNFL	rim steepness	cup size	cup depth	glaucoma prob
2	2	1		53.8	99.2		2.35	4.44		80		-1.97		-4.38		0.46	-0.05	1.41	0.48	0.5	0.33	0.33	0.63	0.47	0.85
2	2	2		49.8	98.3		2.82	4.25		73		-2.96		-5.54		0.46	-0.13	1.3	0.46	0.49	0.3	0.6	0.46	0.42	0.29
2	1	1		54.3	103		3.07	4.8		86		-0.42				0.62	-0.04	1.1	0.51	0.72	0.48	-0.63	0.45	0.73	0.88
2	1	2		51.4	104		2.34	4.7		85		-0.7				0.67	0.03	0.9	0.52	0.91	0.53	-0.25	0.66	0.59	0.93
1	1	1		51.3	100		3.03	5.91		100				-3		0.68	0.03	1.49	0.45	0.58	0.22	-0.96	0.9	0.73	0.51
1	1	2		51.5	97.8		3.24	5.86		102				-0.08		0.61	-0.12	1.54	0.39	0.41	0.24	-0.79	0.69	0.85	0.48
2	1	1		47.8	103		2.86	4.52		62		-2.8
2	1	2		48.1	102		3.54	5.24		67		-1.78
2	2	1		82	101		2.08	3.61		64		-1.74
2	2	2		82.1	105		2.13	2.37		74		-2.79
2	1	1		54.8	112		1.55	3.89		72		-11.05
2	1	2		53.9	112		2.03	4.59		78		-4.57
2	1	1		54.7	102		3.02	5.02		73		-11.97
2	1	2		52.9	103		3.57	5.13		62		-15.85
1	2	1		48.8	96.4		3.98	6.16		84		-0.43
1	2	2		48.5	93.9		4.6	4.53		82		-1.41
1	1	1		49.7	104		2.61	5.43		94		-0.83
1	1	2		53.3	103		3.17	5.72		89		-0.97
1	2	1		50.2	103		3.88	7.69		96		-1.13		-4.92
1	2	2		50.1	102		3.52	6.7		101		-2.88		-3.38
2	2	1		47.1	106		0.985	1.67		51		-18.5
2	2	2		47.6	106		1.74	1.77		61		-19.3
1	2	1		45.1	91.8		3.66	5.9		97		-0.52
1	2	2		46.7	89.2		3.57	6.17		97		-0.6
1	2	2		45.9	95.9		1.44	4.89		91		-0.66
2	1	1		46.8	109		2	5.17		71		-0.65
1	2	1		49.9	95.7		6.36	8.76		94		0.55		-2.42		0.48	-0.18	1.56	0.55	0.54	0.33	-0.51	0.49	0.64	0.4
2	2	1		48	99.2		4.35	4.52		64		-5.94				0.87	0.06	0.65	0.15	0.36	0.24	-0.49	1.21	0.76	0.91
2	2	2		46.7	99.2		4.59	4.66		72		-3.52				0.77	-0.02	1.35	0.26	0.37	0.24	-0.32	0.97	0.56	0.92
2	1	1		41.1	85.1		2.17	4.11		59		-1.59		-0.2		0.7	-0.07	0.97	0.25	0.36	0.26	-0.47	0.62	0.66	0.86
2	1	2		41.2	85.1		1.89	3.61		57		-2.18		-0.33		0.61	-0.03	1.38	0.47	0.56	0.38	-0.26	0.83	0.61	0.93
2	2	1		54.7	109		2.72	4.54		71		-1.05		-3		0.68	-0.21	1.78	0.15	0.12	0.06	0.11	0.36	0.65	0.69
2	2	2		54.7	109		2.59	4.8		74		-2.13		-0.76		0.75	-0.13	1.23	0.21	0.45	0.18	0.07	0.08	0.55	0.85
2	2	1		46.6	94.8		2.92	4.47		93		-0.27		-2.58
2	2	2		46	104		2.26	4.25		83		-1.07		-5.83
2	1	1		49.8	96.6		3.51	5.93		68		-2.12				0.52	-0.18	1.52	0.49	0.47	0.31	0.03	0.48	0.6	0.54
2	1	2		50.4	100		3.78	4.25		63		-13.38				0.5	-0.16	1.57	0.61	0.6	0.4	0.09	0.76	0.62	0.9
1	1	1		46.2	94.8		3.24	5.44		86		0.24
1	1	2		49.5	99.2		2.91	6.1		82		0.67
2	1	2		52	92.7		1.57	1.53		64		-16.97
2	2	1		51.6	93		3.38	4.32		60		-19.94
2	2	2		51.7	102		3.14	4.36		58		-11.88
2	2	1		56.4	92.7		2.43	2.93		73		-3.31
1	2	2		53	104		1.86	4.02		78		-2.89
1	1	1		48	99.6		2.99	5.81		85		-1.2
1	1	2		46.8	100		2.6	4.52		86		-1.6
1	2	1		49.6	104		3.19	7.53		92		0.62		-6.93
1	2	2		48	105		3.71	7.99		84		1.43		-4.9
1	1	1		48.9	95.7		3.01	4.34		93		1.01		-4.11
1	1	2		50.3	95		2.98	4.38		96		0.66		-5.72
2	2	1		59.2	106		1.77	2.44		48		-17.28		-15.47
2	2	2		57.7	106		3.38	3.79		52		-14.34		-12.72
2	2	1		51.2	108		1.23	2.37		59		-20.73		-17.95
2	2	2		37	108		0.642	2.04		58		-28.92		-19.58
1	2	1		47	93.9		3.38	7.96		90		0.5
1	2	2		46.4	92.2		4.1	6.98		88		-1.63
1	2	1		49.7	93.9		3.04	7.62		91		-0.85				0.69	-0.19	1.05	0.3	0.71	0.03	-0.99	0.2	1.16	0.87
2	2	2		49.7	94.6		3.55	7.2		66		-0.98				0.63	-0.07	1.34	0.71	0.9	0.51	-0.56	0.58	0.94	0.29
2	2	1		47.3	110		2.56	7.45		78		-3.24				0.52	-0.18	1.3	0.48	0.59	0.39	-0.17	0.39	0.66	0.11
2	2	2		48.1	112		2.86	7.17		73		-3.73				0.41	-0.14	1.19	0.5	0.76	0.47	-0.16	0.33	0.59	0.09
2	2	1		46	115		1.97	3.34		71		-4.38		-7.9		0.59	-0.21	1.12	0.44	0.71	0.46	-0.6	0.42	0.77	0.14
2	2	2		46.8	115		2.69	4.49		79		-2.72		-0.97		0.64	-0.08	0.84	0.3	0.65	0.38	0	0.7	0.64	0.36
1	1	1		47.5	99.3		3.04	6.02		93		-1.69				0.44	-0.3	1.49	0.3	0.32	0.2	0	0.2	0.56	0.18
1	1	2		47.5	101		3.09	5.56		85		-1.69				0.59	-0.22	1.23	0.29	0.35	0.23	-0.67	0.52	0.79	0.52
2	2	1		45.9	117		2.18	4.06		60						0.81	-0.01	1.09	0.2	0.55	0.13	-0.38	0.63	0.54	0.92
2	2	2		45.1	117		3.16	5.71		64						0.72	-0.07	1.29	0.22	0.41	0.18	0.03	0.91	0.39	0.92
2	1	1		50.3	101		4.35	6.86		76		-2.36		-4.53		0.77	-0.08	1.96	0.32	0.5	0.14	-0.4	1.2	0.56	0.91
2	1	2		49.4	100		3.38	4.5		70		-12		-20.07		0.86	-0.03	1.53	0.3	0.64	0.21
2	1	1		45.1	108		1.05	2.15		54
2	1	2		44.9	108		1.41	3.23		64
2	2	1		48.2	9.3		2.69	4.65		70		-4.16		-10.55		0.73	-0.09	1.25	0.25	0.29	0.15	-0.53	0.72	0.79	0.78
2	2	2		47.9	93.1		2.6	3.94		57		-12.7		-14.67		0.82	-0.05	0.8	0.21	0.39	0.18	-0.68	0.06	1.1	0.24
1	2	1		45.9	93.8		3.07	6.49		92		1.08		-3.56
1	2	2		47.2	86.7		2.92	6.43		90		-0.23		-1.68
1	1	1		47	106		3.56	6.03		98		-1.18		0.53
1	1	2		47.8	103		2.46	5.73		95		-1.16		-1.25
1	1	1		47.2	93.9		2.42	5.39		103		-1.27		-2.32
1	1	2		46.8	94.8		2.62	4.83		106		-1.72		-0.33
1	1	2		49.1	96.1		1.99	4.11		77		-1.43		-4.33
1	2	1		48.9	95.4		2.12	6.88		105		-0.02
1	2	2		49.7	98.3		2.35	6.88		98		-0.76
2	2	1		51.8	93.9		3.51	5.07		72		-4.45		-7.54
2	1	1		51.1	102		3.22	3.1		83		-14.29		-11.72
1	1	2		52.3	101		2.61	3.81		99		-4.58		-5.79
2	2	1		48.5	102		2.86	4.92		66		-10.52
2	2	2		49.4	98.3		3.2	5.45		81		-0.98
2	2	1		54.7	104		1.22	3.87		85		-0.83		-2.29
2	2	2		54.7	105		1.68	4.04		69		-3.45		-6.67
2	1	1		54.5	106		1.43	3.07		65		-10.45		-15.46		0.81	0.01	0.66	0.11	0.4	0.16	-0.34	0.86	0.51	0.92
2	1	2		50.3	106		1.37	3.15		59		-9.03		-14.13		0.77	-0.03	0.68	0.11	0.39	0.11	0.16	0.41	0.44	0.85
1	2	1		51.9	96.8		4.35	8.23		91		-0.24		-5.53
1	2	2		53.7	101		4.22	7.88		93		-0.64		-3.11
2	2	1		54.7	103		3.48	5.64		100		-3.28		-6.07		0.52	-0.16	1.61	0.72	0.67	0.42	-0.3	0.43	0.88	0.1
2	2	2		49.7	103		3.17	6.25		100		-4.29		-4.04		0.45	-0.22	1.52	0.66	0.66	0.44	-0.02	0.37	0.78	0.08
2	1	1		53.8	110		2.66	4.92		74		-4.6		-14.43		0.62	-0.16	1.17	0.22	0.36	0.19	-0.52	0.51	0.69	0.22
2	1	2		53.3	109		1.5	4.97		80		-4.77		-15.55		0.68	-0.13	0.96	0.22	0.29	0.19	-0.78	0.38	0.65	0.4
1	1	1		49.8	102		3.19	6.34		96		-0.96		-5		0.58	-0.15	1.6	0.36	0.34	0.24	0	0.66	0.63	0.49
1	1	2		51	102		3.71	6.97		84		-1.35		-10.17		0.62	-0.2	1.46	0.38	0.41	0.27	-0.19	0.44	0.63	0.62
1	2	1		54.7	95.7		1.88	4.65		83		-3.88				0.46	-0.14	1.88	0.39	0.37	0.18	0.25	0.42	0.45	0.21
1	2	2		54.7	98.4		2.49	4.65		86		-2.25				0.46	-0.17	1.57	0.24	0.36	0.11	0.68	0.26	0.36	0.1
2	2	1		46.7	93.9		1.69	2.76		68		-33.14
2	2	2		45.9	98.3		2.33	2.15		66		-33.66
2	2	1		54	91.8		3.13	6.3		71		-1.64		-7.32		0.81	-0.01	1.03	0.2	0.35	0.16	-0.22	1.2	0.64	0.92
2	2	2		54	91.7		4.44	6.81		62		-1.61		-6.71		0.84	0.04	0.8	0.16	0.41	0.19	-0.38	1.19	0.69	0.92
1	1	1		53.2	103		4.1	7.13		93		-2.29				0.43	-0.13	1.04	0.48	0.84	0.5	-0.11	0.37	0.66	0.09
1	1	2		50.3	102		4.63	7.85		98		-0.75				0.49	-0.17	1.82	0.56	0.58	0.33	0.57	0.68	0.52	0.21
2	1	1		54.8	107		1.98	4.74		89		-3.17				0.53	-0.15	1.69	0.4	0.39	0.24	-0.01	0.5	0.46	0.6
2	1	2		53.5	110		1.99	5.18		84		-3.66				0.65	-0.09	1.3	0.32	0.41	0.23	-0.17	0.59	0.52	0.77
1	2	1		54.4	98.3		2.38	4.71		91		1.07		-9.68		0.69	-0.07	1.16	0.21	0.28	0.21	-0.47	0.76	0.8	0.58
1	2	2		45.9	96.6		2.94	5.98		78		1.18		-10.98		0.7	-0.1	1.08	0.22	0.33	0.22	-0.88	0.64	0.99	0.58
1	2	1		51.4	112		3.77	6.04		95				-6.66		0.34	-0.25	1.03	0.52	0.64	0.47	-0.62	0.16	0.65	0.09
1	2	2		55	111		4.21	6.22		99				-11.47		0.04	-0.23	1.03	0.51	0.64	0.45	-0.16	0.51	0.45	0.2
2	1	1		51.8	104		3.62	4.02		65				-14.68		0.87	-0.13	0.6	0.09	0.66	0	-0.98	0.01	0.56	0.84
1	1	2		51.6	104		3.69	7.08		90				-2.84		0.76	-0.05	0.94	0.21	0.38	0.2	-0.56	0.72	0.53	0.53
2	2	1		52.8	102		2.76	3.07		81				-10.91		0.37	-0.17	1.65	0.41	0.43	0.22	0.81	0.27	0.37	0.73
2	2	2		50.9	101		2.52	4.5		83				-12.66		0.2	-0.22	2	0.73	0.58	0.33	-0.23	0.55	0.39	0.57
2	1	1		47.3	106		2.97	3.94		74		-1.14		-4.46		0.48	-0.01	2.51	0.56	0.88	0.38	-0.63	0.7	0.48	0.93
1	1	1		51.3	93.9		3.46	4.73		88		-0.04		-5.53		0.77	-0.02	1.24	0.28	0.34	0.21	-0.2	1	0.55	0.91
1	1	2		50.8	95.7		3.71	6.94		91		-0.05		-2.92		0.74	-0.02	1.27	0.32	0.46	0.27	-0.17	1.17	0.54	0.9
2	2	1		46.1	89.3		2.4	4.3		54				-18.97		0.56	-0.09	1.23	0.45	0.6	0.32	-0.82	0.49	0.65	0.85
2	2	2		46.8	91.3		2.85	4.59		58				-13.68		0.71	-0.05	0.72	0.2	0.54	0.19	-0.73	0.53	0.8	0.55
1	2	1		49.5	91.3		2.53	4.36		92		-1.08		-5.86		0.86	-0.06	0.32	0.05	0.55	0.08	-0.49	0.94	0.8	0.91
2	2	1		48.7	90.6		2.51	5.57		78		-0.67		-5.09		0.46	-0.12	4.32	0.46	0.22	0.11
2	2	2		48.1	90.4		1.91	5.29		75		-1.94		-7.99		0.6	-0.12	3.97	0.52	0.24	0.08
2	2	1		52.9	93.2		4.21	6.72		69		-1.1		-9.66
2	2	2		54.7	94.4		3.41	6.2		61		-6.32		-12.84
1	2	1		42.3	88.6		2.35	4.34		97		0.99
1	2	2		47.2	87.8		3.17	4.46		95		0.55
2	1	1		44.3	103		2.08	2.79		45		-21.86
2	1	2		47.4	99.2		1.99	2.44		48		-20.08
2	1	1		54.1	107		2.76	4.03		78		-3.17
2	2	1		47.2	102		3.86	5.58		79		-4.99		-8.99
2	2	2		47.4	91.2		3.46	4.76		81		-3.11		-8.03
1	2	2		50.1	93.8		3.13	5.01		84		-0.93		-6.08
2	2	1		53.5	92.3		1.46	3.71		63				-13.77		0.81	0.02	0.93	0.21	0.38	0.24	-0.72	1.21	0.79	0.91
2	2	2		50.4	93.9		2.15	4.63		81				-4.79		0.76	0.03	0.97	0.33	0.46	0.3	-0.7	0.97	0.74	0.92
2	2	1		53.8	104		3.56	6.38		83		-2.21				0.71	-0.08	1.23	0.26	0.49	0.21	-0.1	0.79	0.6	0.91
2	2	2		50	104		4.23	7		79		-3.39				0.68	-0.09	1.21	0.31	0.41	0.26	-0.58	0.77	0.74	0.92
2	2	1		46.1	102		2.3	3.91		66		-12.08				0.68	-0.06	1.74	0.26	0.17	0.12	0.52	0.57	0.35	0.93
2	2	2		49.6	101		2.05	3.07		66		-12.04				0.64	-0.1	2.23	0.39	0.27	0.13
1	2	1		52.3	91.3		2.29	5.22		88		-0.17				0.58	-0.08	1.45	0.55	0.46	0.34	-0.65	0.58	0.74	0.25
1	2	2		52.3	100		3.49	5.29		85		-1.16				0.6	-0.15	1.41	0.6	0.57	0.38	-0.53	0.65	0.71	0.36
1	2	1		52.7	111		2.48	4.33		74		-4.26				0.73	-0.01	1.14	0.14	0.16	0.1	0.3	0.8	0.42	0.58
1	2	2		53.5	108		1.55	4.63		85		-3.55				0.77	-0.11	1.04	0.15	0.28	0.12	-0.01	0.61	0.59	0.75
2	1	1		51	96.1		2.18	5.12		83				-4.7		0.65	-0.13	1.25	0.24	0.3	0.2	-0.52	0.59	0.79	0.87
2	1	2		51.1	95.9		2.18	4.99		76				-6.27		0.77	-0.02	0.94	0.13	0.2	0.13	-0.74	0.83	0.83	0.92
1	2	1		53.5	97.2		3.81	6.29		83		-0.59		-4.47		0.19	-0.25	0.9	0.36	0.52	0.42	0.14	0.19	0.48	0.08
1	2	2		53.5	98.6		3.46	6.61		79		-0.1		-0.96		0.42	-0.27	1.06	0.36	0.45	0.34	-0.41	0.19	0.68	0.08
1	2	1		50	97.9		4.27	6.57		97		1.41				0.45	-0.17	1.34	0.67	0.61	0.48	-0.19	0.39	0.66	0.09
1	2	1		42.6	96.1		3.56	8.3		99		-2.23				0.72	-0.11	1.25	0.28	0.32	0.25	-0.47	0.85	0.73	0.66
2	1	1		69.6	105		1.85	1.62		82		-2.31
2	1	2		69.4	103		1.21	0.847		61		-7.69
2	2	1		39.7	97.5		1.97	5.3		71		-5.43		-5.64
1	2	2		46.3	96.3		2.48	5.86		83		-2.68		-0.94
1	2	1		51	97.4		2.07	4.35		96		-0.03		-6.44
1	2	2		53.3	102		1.89	4.54		96		0		-6.17
1	1	2		53.2	103		4.05	6.08		88		-2.35
2	1	1		47.4	96.5		3.81	6.45		62		-1.63		-3.91
2	1	2		52	97.1		3.26	6.47		79		-0.22		-0.79
2	2	1		67	95.3		0.874	0.853		63		-13.31		-14.83
2	2	2		69.7	93		0.693	0.896		52		-17.79		-17.8
2	2	1		55.6	105		2.33	4.02		80		-2.4
1	2	1		43.4	95.8		4.04	6.63		97		1.26		-8.4
1	2	2		42.5	95.1		4.13	5.8		95		0.02		-4.12
1	1	2		54	98.6		2.7	4.4		99		0.14		-5.55
2	1	1		46.2	97.5		3.27	3.79		63		-16.68		-13.52
2	1	2		50.4	106		3.55	3.91		63		-11.41		-13.06
2	1	1		47.5	99.2		1.14	2.69		51		-8.37		-16.02
2	1	2		57.7	95.2		1.27	2.38		59		-4.48		-11.18
2	1	1		46.9	105		1.43	2.8		64		-5.99
2	1	2		51.3	103		1.48	2.86		50		-13.91
1	2	1		54.7	92.7		3.09	4.42		86		0.23		-0.3
2	2	2		53.9	102		3.58	3.87		79		-1.49		-2.37
1	2	1		52	98.8		4.18	8.51		97		1.58		2.06
1	2	2		54.7	100		4.53	7.44		91		0.64		1.01
1	1	1		49.3	93		3.77	3.38		86		1.13
1	1	2		49	95.7		3.79	3.96		80		1.17
2	2	1		49.5	99.2		1.8	3.65		72		-1.96		-6.55
2	2	2		50.6	95		1.69	3.41		61		-1.86		-7.15
2	1	1		52.6	98.3		2.57	2.92		60		-8.39				0.84	-0.06	0.64	0.1	0.33	0.14	-1.04	0.77	0.74	0.92
2	1	2		51.9	99.7		2.34	2.84		57		-6.82				0.83	0.09	0.7	0.12	0.26	0.18	-0.76	1.01	0.74	0.92
1	1	2		49.9	116		2.44	4.08		89		-0.8
1	1	1		46.4	118			2.81		96		-1.45		-4.88
2	1	1		46.5	94.5		2.2	2.78		66		-18.07		-14.79		0.84	0.08	0.83	0.23	0.5	0.26	-0.68	1.28	0.88	0.91
2	1	2		44.3	95.7		2.45	3.53		72		-3.82		-4.34		0.77	-0.07	1.24	0.37	0.48	0.28	-0.64	1.1	0.75	0.91
1	2	1		50.1	88.6		1.63	3.69		85				-1.16		0.67	-0.05	1.53	0.5	0.48	0.32	-0.49	1.05	0.6	0.92
1	2	1		44.9	93.7		3.46	4.51		86		-6.96
1	2	2		43.4	91.3		3.74	4.9		92		-5
2	1	1		54.8	134		0.755	2.02		65		-4.51				0.51	-0.23	1.23	0.37	0.57	0.21	-0.57	0.15	0.52	0.14
2	1	2		57.4	132		1.02	2.86		70		-3.3				0.47	-0.27	1.4	0.36	0.57	0.22	0.18	0.34	0.44	0.36
2	2	2		52.2	90.4		1.87	4.12		66		-0.36		-6.17		0.72	-0.07	0.93	0.25	0.42	0.27	-0.2	0.8	0.64	0.56
2	1	1		47.6	114		1.8	4.17		48				-17.28		0.72	0.08	0.69	0.17	0.48	0.27
2	1	2		49.4	112		2.37	4.15		51				-14.52		0.83	0.05	0.66	0.13	0.32	0.09	-0.28	0.83	0.67	0.9
2	2	1		48.7	97.6		2.21	3.38		85				-16.45		0.67	-0.09	1.42	0.25	0.32	0.18	-0.22	0.71	0.65	0.92
2	2	2		52.3	96.3		1.47	2.88		73				-17.3		0.73	-0.08	1.33	0.2	0.28	0.13	-0.05	0.7	0.61	0.91
2	2	2		51.1	101		4.46	8.16		78		-1.15		-3.93		0.43	-0.09	1.66	0.54	0.62	0.43	0.02	0.68	0.6	0.82
2	1	1		54.7	98.4		3.16	5.44		83		-2.74				0.74	-0.12	1.86	0.42	0.45	0.18	0.06	0.55	0.6	0.88
2	1	2		48.8	102		3.82	5.45		79		-1.75		-1.82		0.7	-0.09	1.05	0.27	0.45	0.26	-0.24	0.49	0.71	0.63
2	2	1		44.9	98.3		1.38	3.76		75				-16.32		0.64	-0.11	1.53	0.49	0.85	0.24
2	2	2		49.4	96.6		2.17	4.92		82				-5.14		0.5	-0.07	1.79	0.64	0.59	0.27	0.38	0.5	0.38	0.88
2	1	1		50.4	103		2.84	2.89		52				-22.39		0.82	0.05	0.79	0.27	0.46	0.3	-0.42	1.09	0.68	0.91
2	1	2		52.6	104		3.13	3.44		57				-10.62		0.8	0.06	0.85	0.17	0.33	0.15	-0.2	1.03	0.64	0.9
2	1	2		53.1	103		3.56	4.51		72		-4.9				0.73	-0.07	0.92	0.17	0.67	0.16	-0.38	0.64	0.68	0.55
2	1	1		48.2	104		1.65	2.75		53		-17.71		-21.42		0.96	-0.07	0.13	0.01	0.58	-0.1	-0.57	0.8	0.52	0.89
2	1	2		48.2	100		2.04	3.06		44		-17.25		-23.37		0.98	-0.04	0.07	0	0.38	-0.1	-0.4	0.66	0.63	0.87
2	2	1		46.1	104		2.97	8.76		74		-3.5		-10.61		0.68	-0.15	1.27	0.23	0.52	0.19	-0.73	0.14	0.58	0.87
2	2	2		45.7	104		2.64	8.65		62		-8.64		-17.24		0.79	-0.02	0.78	0.18	0.42	0.17	-0.64	0.74	0.58	0.92
1	2	1		49.4	96		3.3	8.45		97		-1.74		-4.32		0.29	-0.18	1.42	0.65	0.65	0.46	-0.32	0.44	0.57	0.4
2	2	2		47.6	95.9		3.26	9.61		89		-2.49		-7.14		0.4	-0.08	1.26	0.58	0.72	0.44	-0.3	0.47	0.6	0.57
2	2	1		47	103		2.35	3.68		81		-0.69		-1.93		0.51	-0.21	1.64	0.34	0.36	0.17	-0.06	0.43	0.52	0.19
2	2	2		56.4	104		2.08	4.58		82		-0.78		1.32		0.58	-0.19	1.38	0.28	0.3	0.2	-0.06	0.5	0.51	0.13
2	2	1		37.1	99.3		1.33	2.04		61		-1.42				0.49	-0.22	1.17	0.45	0.55	0.36	0.12	0.42	0.53	0.56
2	2	2		40.6	98.9		1.29	2.81		75		-0.88				0.49	-0.23	1.28	0.44	0.52	0.34	0	0.4	0.61	0.19
2	1	1		46.3	95.7		1.21	2.2		58		-19.63				0.71	-0.12	0.94	0.24	0.92	0.09	-0.94	0.28	0.49	0.87
2	1	2		53.2	100		1.43	3.83		68		-18.13				0.38	-0.18	1.56	0.48	0.37	0.15
1	2	1		46.8	91.2		1.44	5.51		86				-6.77		0.69	-0.01	1.45	0.36	0.35	0.21	-0.88	1.06	0.71	0.56
1	2	2		48.7	91.4		1.72	5.28		87				-6.62		0.67	-0.04	1.72	0.56	0.54	0.39	-0.44	0.89	0.66	0.78
2	2	1		49.6	102		3.96	9.01		84		-0.38				0.62	-0.13	1.1	0.34	0.52	0.29	-0.88	0.4	0.76	0.13
2	2	2		49	102		4.3	8.24		80		-0.34				0.68	-0.04	1.11	0.41	0.51	0.35	-0.61	0.8	0.69	0.66
2	2	1		62.4	111		0.044	1.91		94		-3.51				0.86	0	0.65	0.09	0.43	0.07	-0.73	1.07	0.59	0.89
2	2	2		62.6	111		0.87	2.25		90		-8.7				0.87	-0.07	0.69	0.1	0.77	-0.01	-1	0.03	0.74	0.86
2	2	1		49.2	92.8		3.02	3.19		82				-10.84		0.63	-0.12	1.35	0.48	0.52	0.37	-0.54	0.49	0.78	0.87
2	2	2		52.2	93.3		2.39	3.99		85				-11.18		0.55	-0.12	1.45	0.55	0.57	0.39	-0.38	0.62	0.68	0.63
1	2	1		46.2	98.3		2.94	5.87		100				-6.28		0.52	-0.24	1.53	0.43	0.41	0.27	-0.56	0.32	0.8	0.34
2	2	2		46.5	101		3	5.64		89				-4.62		0.54	-0.2	1.53	0.4	0.35	0.29	-0.48	0.46	0.69	0.86
1	2	1		53.8	99		2.68	7.05		88				-2.43		0.63	-0.09	1.04	0.22	0.29	0.2	-0.55	0.49	0.79	0.3
2	2	2		49.4	94.4		3.28	6.57		82				-2.52		0.67	-0.09	1.14	0.19	0.21	0.15	-0.56	0.65	0.84	0.53
2	2	1		45.9	96.6		1.91	5.48		85				-1.18		0.61	-0.17	1.61	0.5	0.5	0.33	-0.11	0.57	0.77	0.38
1	2	2		46.7	96.6		2.15	5.04		78				-2.03		0.65	-0.11	1.16	0.45	0.64	0.38	-0.27	0.62	0.74	0.44
2	1	1		51.9	107		3.09	4.21		63		-8.18		-11.26		0.91	0.02	0.64	0.15	0.69	0.19	0	1.11	0.76	0.91
2	1	2		52	106		2.58	5.04		74		-0.96		-3.88		0.87	0	1.04	0.11	0.43	0.07	0.08	1.16	0.63	0.92
