# Supplementary material for: Relationship between pattern electroretinogram and optic disc morphology in glaucoma
Source: PLoS One. 2019 Nov 7;14(11):e0220992. doi: 10.1371/journal.pone.0220992 (PMC6837750; doi:10.1371/journal.pone.0220992)
Supplement: S2 File — The statistical results data from study subjects. (ZIP) [file pone.0220992.s002.zip]

Archive with 1 entries (1 files):
- PLOS ONE data statistics.spv
